# Supplementary material for: Proteomic Insights into Venous Thromboembolism
Source: Med Sci (Basel). 2026 Feb 15;14(1):94. doi: 10.3390/medsci14010094 (PMC12922095; doi:10.3390/medsci14010094)
Supplement: Supplementary file 1 [file medsci-14-00094-s001.zip]

Archive with 1 entries (1 files):
- medsci-4159159-supplementary.pdf
